# Supplementary material for: Automatic detection and classification of manufacturing defects in metal boxes using deep neural networks
Source: PLoS One. 2018 Nov 9;13(11):e0203192. doi: 10.1371/journal.pone.0203192 (PMC6226149; doi:10.1371/journal.pone.0203192)
Supplement: S1 Dataset — (ZIP) [file pone.0203192.s001.zip]

Archive with 3 entries (2 files):
- DB_wHaar.mat
- __MACOSX/
- __MACOSX/._DB_wHaar.mat
